# Supplementary material for: Daytime variation of in-hospital mortality and low cardiac output syndrome after pediatric cardiac surgery-a retrospective cohort study
Source: Ann Med. 2024 Nov 22;56(1):2430764. doi: 10.1080/07853890.2024.2430764 (PMC11587732; doi:10.1080/07853890.2024.2430764)
Supplement: Supplemental Material [file IANN_A_2430764_SM8262.zip]

Archive with 6 entries (5 files):
- suppl_data/
- suppl_data/Supplementary Figure 1.tif
- suppl_data/Supplementary Figure 2A.tif
- suppl_data/Supplementary Figure 2B.tif
- suppl_data/Supplementary Figure 2C.tif
- suppl_data/Supplementary_materials-legends.docx
